# Supplementary material for: Longitudinal refractive changes following orbital decompression in thyroid eye disease: dominant role of axial configuration and globe position with contributions from surgical technique and corneal biomechanics
Source: Eye Vis (Lond). 2026 Jul 22;13:32. doi: 10.1186/s40662-026-00499-9 (PMC13390221; doi:10.1186/s40662-026-00499-9)
Supplement: Supplementary file 2 — Additional file 2. Definitions of the Corvis ST and Pentacam parameters [file 40662_2026_499_MOESM2_ESM.xlsx]

## Sheet: Sheet1
Additional File 2. Definitions of the Corvis ST and Pentacam parameters
Parameter group	Abbreviation	Unabbreviated form	Definition
Corvis ST parameters
Non-biomechanical
	IOP(c) (mmHg)	Intraocular pressure (Corvis ST, uncorrected)	The raw intraocular pressure measured by Corvis ST, obtained without biomechanical correction (distinct from the bIOP).
	CCT(c) (µm)	Central corneal thickness (Corvis ST)	The central corneal thickness measured by the Corvis ST.
Basic parameters
A1 indices
	A1 length (mm)	A1 length	The length of the flattened corneal segment at the first applanation.
	A1 time (ms)	A1 time	The time from the initial state to reach the first applanation.
	A1 velocity (m/s)	A1 velocity	The speed of the corneal apex at the first applanation.
	A1 deformation amplitude (mm)	A1 deformation amplitude	The total corneal apex displacement required to achieve the first applanation state.
	A1 deflection amplitude (mm)	A1 deflection amplitude	The pure vertical displacement of the corneal apex at the first applanation after exclusion of whole-eye movement.
	A1 deflection length (mm)	A1 deflection length	The horizontal chord length of the corneal contour at the first applanation after exclusion of whole-eye movement.
	A1 dArc length (mm)	A1 dArc length	The change in corneal arc length from the undeformed state to the first applanation within the analyzed corneal region, computed over a 7-mm horizontal zone (±3.5 mm from apex).
	A1 deflection area (mm²)	A1 deflection area	The integrated area of corneal deflection during the first applanation phase after exclusion of whole-eye movement.
A2 indices
	A2 length (mm)	A2 length	The length of the flattened corneal segment at the second applanation.
	A2 time (ms)	A2 time	The time from the initial state to reach the second applanation.
	A2 velocity (m/s)	A2 velocity	The speed of the corneal apex at the second applanation.
	A2 deformation amplitude (mm)	A2 deformation amplitude	The total corneal apex displacement required to achieve the second applanation state.
	A2 deflection amplitude (mm)	A2 deflection amplitude	The pure vertical displacement of the corneal apex at the second applanation after exclusion of whole-eye movement.
	A2 deflection length (mm)	A2 deflection length	The horizontal chord length of the corneal contour at the second applanation after exclusion of whole-eye movement.
	A2 dArc length (mm)	A2 dArc length	The change in corneal arc length from the undeformed state to the second applanation within the analyzed corneal region, computed over a 7-mm horizontal zone (±3.5 mm from apex).
	A2 deflection area (mm²)	A2 deflection area	The integrated area of corneal deflection during the second applanation phase after exclusion of whole-eye movement.
HC indices
	HC time (ms)	Highest concavity time	The time from the initial state to reach the highest concavity.
	HC deformation amplitude (mm)	Highest concavity deformation amplitude	The maximum anterior–posterior displacement of the corneal apex at highest concavity, defined as the sum of corneal deflection and whole-eye movement.
	HC deflection amplitude (mm)	Highest concavity deflection amplitude	The pure vertical displacement of the corneal apex at the highest concavity after exclusion of whole-eye movement.
	HC deflection length (mm)	Highest concavity deflection length	The horizontal chord length of the corneal contour at the highest concavity after exclusion of whole-eye movement.
	HC dArc length (mm)	Highest concavity dArc length	The change in corneal arc length during the highest concavity phase relative to the initial state, computed over a 7-mm horizontal zone (±3.5 mm from apex).
	HC deflection area (mm²)	Highest concavity deflection area	The integrated area of corneal deflection at the highest concavity after exclusion of whole-eye movement.
Limit indices
	WEM (mm)	Maximum whole eye movement	The maximum displacement of the eye globe in the anterior-posterior direction during the entire deformation process.
	WEM time (ms)	Maximum whole eye movement time	The time elapsed from the initial state to the instant of maximum whole eye movement.
	Deformation amplitude max (mm)	Deformation amplitude maximum	The maximum total corneal apex displacement during the entire deformation process.
	Deflection amplitude max (mm)	Deflection amplitude maximum	The maximum pure corneal apex deformation during the entire deformation process after exclusion of whole-eye movement.
	Deflection amplitude max time (ms)	Deflection amplitude maximum time	The time elapsed from the initial state to the instant of maximum deflection amplitude.
	dArc length max (mm)	Maximum deformation arc length	The maximum change in corneal arc length from the undeformed state observed during the entire deformation process.
	Max inverse radius (mm⁻¹)	Maximum inverse radius	The maximum value of the inverse radius of curvature (1/R) during the corneal concave deformation phase.
	Radius (mm)	Radius	The radius of the central cornea at the highest concavity state, based on a parabolic fit.
	Peak distance (mm)	Peak distance	The horizontal distance between the two bending peaks created in the cornea at the highest concavity state.
Integrated parameters
	bIOP (mmHg)	Biomechanically corrected intraocular pressure	A more reliable estimate of intraocular pressure, corrected for the influence of corneal thickness, age, and biomechanical response.
	SSI	Stress–strain index	A dimensionless, thickness- and IOP-independent metric derived from inverse finite element analysis, quantifying the intrinsic material stiffness of corneal tissue.
	PachySlope (µm/mm)	Pachymetry slope	The rate of change in corneal thickness from the apex toward the periphery.
	DA ratio max (1 mm)	Maximum deformation amplitude ratio (1-mm distance)	The ratio between apex deformation amplitude and the mean deformation amplitude measured at two symmetric points located 1.0 mm from the corneal center.
	DA ratio max (2 mm)	Maximum deformation amplitude ratio (2-mm distance)	The ratio between apex deformation amplitude and the mean deformation amplitude measured at two symmetric points located 2.0 mm from the corneal center.
	ARTh	Ambrósio’s relational thickness (horizontal)	The ratio of the thinnest corneal thickness to the pachymetric progression index (TCT/PPI), where PPI is a unitless index derived from the normalized pachymetric progression profile relative to a normative database.
	Integrated radius (mm⁻¹)	Integrated radius	The time-integrated inverse radius of curvature (1/R) during the corneal concave deformation phase.
	SP-A1 (mmHg/mm)	Stiffness parameter at A1	A stiffness parameter describing corneal resistance to deformation at the first applanation, calculated from the adjusted air pressure minus bIOP divided by the corneal deflection amplitude at A1.
	CBI	Corvis biomechanical index	A composite biomechanical index derived from multiple Corvis ST parameters and used as a screening marker for keratoconus.
Corneal morphological variables
Topographic parameters
	Kmax (D)	Maximum anterior corneal keratometry	The single highest keratometric value on the anterior elevation map.
	Flat K (D)	Flat keratometry	The least curved (flattest) principal meridian of the corneal surface, typically in the 3-mm zone.
	Steep K (D)	Steep keratometry	The most curved (steepest) principal meridian of the corneal surface, typically in the 3-mm zone.
	Mean K (D)	Mean keratometry	The average of the flat and steep keratometric readings.
	Astigmatism (D)	Corneal astigmatism	The vectorial difference between steep and flat K.
	Q value	Corneal asphericity	The deviation of the corneal shape from a perfect sphere which quantifies the rate of curvature change from the center to the periphery of the cornea.
BAD normalized indices
	Df	Front elevation deviation	The standardized deviation of anterior corneal elevation at the thinnest point relative to a best-fit sphere from a normative database.
	Db	Back elevation deviation	The standardized deviation of posterior corneal elevation at the thinnest point relative to a best-fit sphere from a normative database.
	Dp	Pachymetric progression index deviation	The standardized deviation of pachymetric progression from the apex to the periphery relative to a normative database.
	Dt	Thinnest point deviation	The standardized deviation of the thinnest corneal thickness relative to a normative database.
	Da	Ambrósio relational thickness deviation	The standardized deviation of Ambrósio relational thickness (ART) relative to a normative database.
	BAD-D	Belin/Ambrósio Display D index	A composite index integrating Df, Db, Dp, Dt, and Da to quantify the overall deviation of corneal structure from a normative database.
Anterior corneal irregularity indices
	ISV	Index of surface variance	An index quantifying the overall variability of anterior corneal curvature relative to a reference corneal shape.
	IVA	Index of vertical asymmetry	An index quantifying vertical asymmetry of anterior corneal curvature between the superior and inferior hemispheres.
	IHA	Index of height asymmetry	An index quantifying the difference in corneal elevation between the superior and inferior hemispheres.
	IHD	Index of height decentration	An index quantifying decentration of the corneal elevation pattern relative to the corneal vertex.
	Rmin (mm)	Minimum radius of curvature	A parameter representing the smallest radius of curvature detected on the corneal surface.
Pachymetry-based indices
	ARTmax	Ambrósio relational thickness maximum	The ratio of the thinnest corneal thickness to the minimum pachymetric progression index (TCT/PPImin).
	CCT(p) (µm)	Central corneal thickness (Pentacam)	The central corneal thickness measured by the Pentacam.
Anterior chamber indices
	Internal ACD (mm)	Internal anterior chamber depth	The distance from the posterior corneal surface (corneal endothelium) to the anterior surface of the crystalline lens.
Corneal volumetric parameters
	CV (10-mm zone) (mm³)	Corneal volume (10-mm zone)	The total stromal volume enclosed within a 10-mm diameter zone centered on the corneal apex.
A1 = first applanation; A2 = second applanation; ART = Ambrósio relational thickness; BAD-D = Belin/Ambrósio Display D index; dArc = deformation arc; HC = highest concavity; PPI = pachymetric progression index; TCT = thinnest corneal thickness; WEM = whole eye movement.
