# Supplementary material for: Longitudinal refractive changes following orbital decompression in thyroid eye disease: dominant role of axial configuration and globe position with contributions from surgical technique and corneal biomechanics
Source: Eye Vis (Lond). 2026 Jul 22;13:32. doi: 10.1186/s40662-026-00499-9 (PMC13390221; doi:10.1186/s40662-026-00499-9)
Supplement: Supplementary file 3 — Additional file 3. Covariate adjustment strategy for main-text analyses and supplementary analyses [file 40662_2026_499_MOESM3_ESM.xlsx]

## Sheet: Sheet1
Additional File 3. Covariate adjustment strategy for main-text analyses and supplementary analyses
a Main-text analyses
Method		Baseline exophthalmos	ΔExophthalmos	ΔEyelid position (ΔPFH and ΔMRD1)	Thyroid function indices (FT3, FT4, TSH)
Method 4.4	Longitudinal analysis of postoperative refractive, axial, and ocular positional parameters	No	No	No	Yes
Method 4.5 (Extent-level analysis)	Overall associations of decompression strategies with postoperative refractive change	Yes	No	No	Yes
	Magnitude-adjusted associations independent of decompression extent	Yes	Yes	No	Yes
Method 4.6	Investigation of associations between postoperative ocular biometric changes and postoperative refractive change	No	No	Yes	Yes
Method 4.8	Identification of baseline ocular biometric predictors of postoperative refractive change	Yes	No	No	Yes
b Supplementary analyses
Analysis	Analysis objective	Baseline exophthalmos	ΔExophthalmos	ΔEyelid position (ΔPFH and ΔMRD1)	Thyroid function indices (FT3, FT4, TSH)
Supplementary analysis S1 (procedure-level analysis)	Overall associations of decompression strategies with postoperative refractive change	Yes	No	No	Yes
	Magnitude-adjusted associations independent of decompression extent	Yes	Yes	No	Yes
Supplementary analysis S2	Investigation of exposure–response relationships between postoperative ocular biometric changes and postoperative refractive change	No	No	Yes	Yes
Supplementary analysis S3	Sensitivity analysis of associations between postoperative ocular biometric parameter changes and refractive change excluding thyroid function indices	No	No	Yes	No
Supplementary analysis S4	Investigation of exposure–response relationships between baseline ocular biometric parameters and postoperative refractive change	Yes	No	No	Yes
Supplementary analysis S5	Sensitivity analysis of baseline ocular biometric predictors of clinically significant myopic drift excluding thyroid function indices	Yes	No	No	No
PFH = palpebral fissure height; MRD1 = margin reflex distance 1; FT3 = free triiodothyronine; FT4 = free thyroxine; TSH = thyroid-stimulating hormone

## Sheet: Sheet2
	Method	Analysis objective	Baseline exophthalmos	ΔExophthalmos	ΔEyelid position (ΔPFH and ΔMRD1)	Thyroid function indices (FT3, FT4, TSH)
	Method 4.4	Longitudinal analysis of postoperative refractive, axial, and ocular positional parameters	No	No	No	Yes
	Method 4.5 (extent-level analysis)	Overall associations of decompression strategies with postoperative refractive change	Yes	No	No	Yes
	Method 4.5 (magnitude-adjusted analysis)	Magnitude-adjusted associations independent of decompression magnitude	Yes	Yes	No	Yes
	Method 4.6	Associations between postoperative ocular biometric changes and postoperative refractive change	No	No	Yes	Yes
	Method 4.8	Identification of baseline ocular biometric predictors of postoperative refractive change	Yes	No	No	Yes
