# Supplementary material for: Longitudinal refractive changes following orbital decompression in thyroid eye disease: dominant role of axial configuration and globe position with contributions from surgical technique and corneal biomechanics
Source: Eye Vis (Lond). 2026 Jul 22;13:32. doi: 10.1186/s40662-026-00499-9 (PMC13390221; doi:10.1186/s40662-026-00499-9)
Supplement: Supplementary file 5 — Additional file 5. Baseline clinical, corneal biomechanical, and morphological characteristics of the cohort [file 40662_2026_499_MOESM5_ESM.xlsx]

## Sheet: Sheet1
Additional File 5. Baseline clinical, corneal biomechanical, and morphological characteristics of the cohort
Baseline variables	Overall cohort (46 patients, 57 eyes)
Demographic variables (patient-level, n = 46)
Age, years	38.8 ± 11.1
Sex, n (%)
Male	19 (41.3%)
Female	27 (58.7%)
Clinical variables
Systemic variables (patient-level, n = 46)
FT3 (pmol/L)	4.98 ± 0.74
FT4 (pmol/L)	11.04 ± 1.98
TSH (mIU/L)	1.52 (0.77 to 2.54)
TED course (months)	27 (10.25 to 60)
Ocular variables (eye-level, n = 57)
Ocular laterality, n (%)
Right	29 (50.9%)
Left	28 (49.1%)
CAS	1 (1 to 2)
CAS ≥ 3, n (%)	5 (8.8%)
Exophthalmos (mm)	23.0 ± 3.0
PFH (mm)	12 (11 to 14)
MRD1 (mm)	5 (4 to 7)
IOP-NCT (mmHg)	16.7 (15.7 to 18.4)
Surgery-related variables (eye-level, n = 57)
Orbital fat removal volume (mL)	1.0 (1.0 to 1.5)
Surgical approach, n (%)
LWD	6 (10.5%)
MWD	13 (22.8%)
BMLD	38 (66.7%)
Refractive and axial parameters (eye-level, n = 57)
DS (D)	−1.18 ± 1.76
DC (D)	−0.75 (−1.50 to −0.25)
SE (D)	−1.57 ± 1.91
AL (mm)	23.75 (23.25 to 24.70)
Corvis ST parameters (eye-level, n = 57)
Non-biomechanical
IOP(c) (mmHg)	17.00 (15.67 to 19.67)
CCT(c) (µm)	533.10 ± 23.20
Basic parameters
A1 indices
A1 length (mm)	2.25 (2.01 to 2.37)
A1 time (ms)	7.81 (7.67 to 8.11)
A1 velocity (m/s)	0.14 ± 0.02
A1 deformation amplitude (mm)	0.13 (0.13 to 0.14)
A1 deflection amplitude (mm)	0.10 (0.09 to 0.10)
A1 deflection length (mm)	2.29 (2.23 to 2.34)
A1 dArc length (mm)	−0.02 (−0.02 to −0.02)
A1 deflection area (mm²)	0.17 (0.16 to 0.18)
A2 indices
A2 length (mm)	1.89 ± 0.28
A2 time (ms)	21.93 (21.59 to 22.20)
A2 velocity (m/s)	−0.27 (−0.29 to −0.25)
A2 deformation amplitude (mm)	0.32 (0.26 to 0.39)
A2 deflection amplitude (mm)	0.10 (0.10 to 0.11)
A2 deflection length (mm)	2.79 ± 0.52
A2 dArc length (mm)	−0.02 (−0.02 to −0.02)
A2 deflection area (mm²)	0.22 (0.19 to 0.24)
HC indices
HC time (ms)	17.21 ± 0.38
HC deformation amplitude (mm)	1.01 ± 0.13
HC deflection amplitude (mm)	0.85 (0.78 to 0.91)
HC deflection length (mm)	6.03 ± 0.57
HC dArc length (mm)	−0.11 ± 0.02
HC deflection area (mm²)	2.90 ± 0.61
Limit indices
WEM (mm)	0.24 (0.17 to 0.30)
WEM time (ms)	21.41 (20.83 to 21.88)
Deformation amplitude max (mm)	1.01 ± 0.13
Deflection amplitude max (mm)	0.87 (0.80 to 0.92)
Deflection amplitude max time (ms)	16.62 (16.40 to 16.90)
dArc length max (mm)	−0.13 ± 0.03
Max inverse radius (mm⁻¹)	0.19 ± 0.02
Radius (mm)	6.52 (6.09 to 7.07)
Peak distance (mm)	4.85 (4.64 to 5.00)
Integrated parameters
bIOP (mmHg)	16.53 (15.63 to 18.63)
SSI	0.95 ± 0.22
PachySlope (µm/mm)	45.16 (40.59 to 49.16)
DA ratio max (1 mm)	1.63 ± 0.07
DA ratio max (2 mm)	4.38 ± 0.57
ARTh	501.25 ± 107.73
Integrated radius (mm⁻¹)	8.72 (8.02 to 9.26)
SP-A1 (mmHg/mm)	108.09 (99.54 to 127.41)
CBI	0.02 (0.00 to 0.28)
Corneal morphological variables (eye-level, n = 57)
Corneal anterior surface
Kmax (D)	44.50 (43.60 to 45.90)
Anterior flat K (D)	42.61 ± 1.40
Anterior steep K (D)	43.90 ± 1.44
Anterior mean K (D)	43.26 ± 1.38
Anterior astigmatism (D)	1.23 ± 0.68
Anterior Q value	−0.33 ± 0.16
Corneal posterior surface
Posterior flat K (D)	−6.10 (−6.30 to −6.00)
Posterior steep K (D)	−6.48 ± 0.25
Posterior mean K (D)	−6.29 ± 0.24
Posterior astigmatism (D)	0.40 (0.30 to 0.50)
Posterior Q value	−0.44 ± 0.17
BAD normalized indices
Df	0.58 (−0.53 to 1.38)
Db	0.40 (−0.28 to 1.26)
Dp	1.15 (0.47 to 1.88)
Dt	0.28 ± 0.69
Da	0.87 ± 0.68
BAD-D	1.53 (1.10 to 1.88)
Anterior corneal irregularity indices
ISV	21.00 (17.00 to 24.00)
IVA	0.13 (0.10 to 0.18)
IHA	7.30 (2.90 to 10.40)
IHD	0.01 (0.01 to 0.02)
Rmin (mm)	7.55 (7.36 to 7.74)
Pachymetry-based indices
ARTmax	392.50 ± 74.64
CCT(p) (µm)	533.16 ± 22.16
Anterior chamber indices
Internal ACD (mm)	2.80 ± 0.36
Corneal volumetric parameters
CV (10-mm zone) (mm³)	59.69 ± 2.52
A1 = first applanation; A2 = second applanation; AL = axial length; ARTh = Ambrósio’s relational thickness (horizontal); BAD-D = Belin/Ambrósio Display D index; bIOP = biomechanically corrected intraocular pressure; CAS = Clinical Activity Score; CBI = Corvis biomechanical index; CCT(c) = central corneal thickness (measured by Corvis ST); CCT(p) = central corneal thickness (measured by Pentacam);…
