# Supplementary material for: Longitudinal refractive changes following orbital decompression in thyroid eye disease: dominant role of axial configuration and globe position with contributions from surgical technique and corneal biomechanics
Source: Eye Vis (Lond). 2026 Jul 22;13:32. doi: 10.1186/s40662-026-00499-9 (PMC13390221; doi:10.1186/s40662-026-00499-9)
Supplement: Supplementary file 6 — Additional file 6. Standardized multivariable RCS-based GEE analysis of associations between postoperative ocular biometric changes and postoperative ΔSE. [file 40662_2026_499_MOESM6_ESM.xlsx]

## Sheet: Sheet1
Additional File 6. Standardized multivariable RCS-based GEE analysis of associations between postoperative ocular biometric changes and postoperative ΔSE
Variables	Linear component		Nonlinear component		Adjusted overall P value	Association pattern	Extremum characteristics
	Adjusted β (95% CI)	Adjusted P value	Adjusted RCS β	Adjusted P value			Type (X-coordinate)	Adjusted average slope before extremum	Adjusted average slope after extremum
Clinical variables
ΔCAS	−0.129 (−0.24 to −0.02)	0.02	0.167	0.01	0.037	U-shaped	Trough (0.302)	−0.0026	0.0016
ΔExophthalmos	−0.041 (−0.16 to 0.08)	0.503	0.184	0.023	0.006	U-shaped	Trough (−0.708)	−0.0022	0.0018
ΔPFH	−0.113 (−0.20 to −0.02)	0.013	0.176	0.003	0.011	U-shaped	Trough (−0.396)	−0.0057	0.004
ΔMRD1	0.074 (−0.02 to 0.17)	0.144	0.1	0.149	0.001	Monotonic (upward)	—	—	—
ΔIOP-NCT	0.008 (−0.06 to 0.07)	0.806	0.018	0.741	0.791	Monotonic (upward)	—	—	—
Axial parameters
ΔAL	0.272 (0.19 to 0.35)	< 0.001	−1.088	< 0.001	< 0.001	Inverted U-shaped	Peak (−0.262)	0.0164	−0.0110
Corvis ST parameters
Non-biomechanical
ΔIOP(c)	−0.003 (−0.06 to 0.06)	0.928	0.071	0.095	0.137	U-shaped	Trough (−0.997)	−0.0008	0.0006
ΔCCT(c)	0.048 (0.00 to 0.10)	0.062	−0.064	0.137	0.176	Inverted U-shaped	Peak (0.107)	0.0044	−0.0031
Basic parameters
A1 indices
ΔA1 length	−0.008 (−0.08 to 0.06)	0.829	0.061	0.065	0.009	U-shaped	Trough (−0.929)	−0.0009	0.0007
ΔA1 time	0.046 (0.01 to 0.08)	0.005	−0.026	0.065	0.016	Inverted U-shaped	Peak (0.255)	0.0045	−0.0029
ΔA1 velocity	0.024 (−0.04 to 0.09)	0.489	−0.058	0.422	0.725	Inverted U-shaped	Peak (−0.087)	0.0016	−0.0009
ΔA1 deformation amplitude	0.017 (−0.05 to 0.09)	0.618	0.004	0.9	0.512	Monotonic (upward)	—	—	—
ΔA1 deflection amplitude	0.240 (0.03 to 0.45)	0.023	−0.150	0.033	0.063	Monotonic (upward)	—	—	—
ΔA1 deflection length	0.066 (−0.05 to 0.18)	0.274	−0.020	0.707	0.079	Monotonic (upward)	—	—	—
ΔA1 dArc length	−0.047 (−0.09 to −0.01)	0.023	−0.014	0.728	0.01	Monotonic (downward)	—	—	—
ΔA1 deflection area	0.044 (−0.14 to 0.23)	0.643	−0.023	0.679	0.874	Monotonic (upward)	—	—	—
A2 indices
ΔA2 length	−0.006 (−0.05 to 0.04)	0.783	−0.019	0.465	0.534	Monotonic (downward)	—	—	—
ΔA2 time	0.016 (−0.04 to 0.07)	0.575	−0.123	0.104	0.088	Inverted U-shaped	Peak (−0.289)	0.0036	−0.0023
ΔA2 velocity	0.043 (−0.01 to 0.10)	0.109	−0.048	0.027	0.084	Inverted U-shaped	Peak (−0.091)	0.0029	−0.0020
ΔA2 deformation amplitude	−0.062 (−0.17 to 0.04)	0.251	0.093	0.391	0.447	U-shaped	Trough (0.795)	−0.0006	0.0004
ΔA2 deflection amplitude	0.100 (0.00 to 0.20)	0.046	−0.071	0.203	0.087	Monotonic (upward)	—	—	—
ΔA2 deflection length	0.019 (−0.05 to 0.09)	0.589	−0.048	0.482	0.766	Inverted U-shaped	Peak (−0.160)	0.0019	−0.0011
ΔA2 dArc length	−0.037 (−0.08 to 0.00)	0.076	0.03	0.225	0.202	U-shaped	Trough (0.313)	−0.0031	0.0015
ΔA2 deflection area	−0.051 (−0.22 to 0.11)	0.541	0.069	0.239	< 0.001	U-shaped	Trough (−0.109)	−0.0057	0.0043
HC indices
ΔHC time	−0.027 (−0.11 to 0.05)	0.5	0.066	0.753	0.729	Monotonic (downward)	—	—	—
ΔHC deformation amplitude	0.051 (−0.01 to 0.11)	0.114	−0.146	0.035	0.102	Inverted U-shaped	Peak (0.027)	0.0027	−0.0018
ΔHC deflection amplitude	0.078 (0.02 to 0.14)	0.012	−0.182	< 0.001	< 0.001	Inverted U-shaped	Peak (−0.032)	0.0054	−0.0037
ΔHC deflection length	0.082 (0.00 to 0.16)	0.041	−0.151	0.005	0.013	Inverted U-shaped	Peak (−0.047)	0.0058	−0.0037
ΔHC dArc length	0.126 (0.08 to 0.18)	< 0.001	−0.110	< 0.001	< 0.001	Inverted U-shaped	Peak (0.072)	0.0087	−0.0057
ΔHC deflection area	0.095 (0.03 to 0.16)	0.003	−0.231	< 0.001	< 0.001	Inverted U-shaped	Peak (−0.067)	0.0069	−0.0045
Limit indices
ΔWEM	−0.054 (−0.17 to 0.06)	0.353	0.075	0.396	0.648	U-shaped	Trough (0.421)	−0.0014	0.0007
ΔWEM time	−0.020 (−0.11 to 0.07)	0.662	−0.042	0.516	0.006	Monotonic (downward)	—	—	—
ΔDeformation amplitude max	0.051 (−0.01 to 0.11)	0.114	−0.146	0.035	0.102	Inverted U-shaped	Peak (0.027)	0.0027	−0.0018
ΔDeflection amplitude max	0.073 (0.01 to 0.13)	0.015	−0.237	< 0.001	< 0.001	Inverted U-shaped	Peak (−0.004)	0.005	−0.0039
ΔDeflection amplitude max time	0.010 (−0.08 to 0.10)	0.823	0.006	0.892	0.784	Monotonic (upward)	—	—	—
ΔdArc length max	0.107 (0.06 to 0.16)	< 0.001	−0.089	< 0.001	< 0.001	Inverted U-shaped	Peak (0.141)	0.0066	−0.0041
ΔMax inverse radius	−0.016 (−0.11 to 0.08)	0.742	0.015	0.712	0.934	U-shaped	Trough (−0.021)	−0.0010	0.0008
ΔRadius	0.048 (−0.02 to 0.11)	0.142	−0.102	0.025	0.071	Inverted U-shaped	Peak (−0.133)	0.0056	−0.0044
ΔPeak distance	0.074 (0.01 to 0.14)	0.028	−0.159	< 0.001	< 0.001	Inverted U-shaped	Peak (0.041)	0.0049	−0.0034
Integrated parameters
ΔbIOP	0.028 (−0.03 to 0.09)	0.377	0.07	0.128	0.008	Monotonic (upward)	—	—	—
ΔSSI	0.038 (−0.05 to 0.13)	0.395	−0.068	0.153	0.173	Inverted U-shaped	Peak (−0.090)	0.0035	−0.0021
ΔPachySlope	0.079 (0.03 to 0.13)	0.002	−0.136	< 0.001	< 0.001	Inverted U-shaped	Peak (−0.086)	0.0103	−0.0079
ΔDA ratio max (1 mm)	−0.029 (−0.11 to 0.05)	0.481	0.008	0.889	0.488	Monotonic (downward)	—	—	—
ΔDA ratio max (2 mm)	0.013 (−0.06 to 0.08)	0.711	−0.045	0.349	0.432	Inverted U-shaped	Peak (−0.333)	0.0017	−0.0013
ΔARTh	0.068 (0.00 to 0.14)	0.064	−0.016	0.551	< 0.001	Monotonic (upward)	—	—	—
ΔIntegrated radius	0.007 (−0.06 to 0.07)	0.847	−0.031	0.387	0.407	Inverted U-shaped	Peak (−0.396)	0.0014	−0.0011
ΔSP-A1	0.020 (−0.06 to 0.10)	0.627	−0.013	0.675	0.888	Inverted U-shaped	Peak (0.185)	0.0011	−0.0007
ΔCBI	0.012 (−0.07 to 0.09)	0.774	0.011	0.806	0.768	Monotonic (upward)	—	—	—
Corneal morphological variables
Corneal anterior surface
ΔKmax	0.035 (−0.01 to 0.08)	0.123	−0.059	0.023	0.071	Inverted U-shaped	Peak (−0.060)	0.0076	−0.0049
ΔAnterior flat K	0.014 (−0.05 to 0.08)	0.661	−0.011	0.875	0.828	Monotonic (upward)	—	—	—
ΔAnterior steep K	0.038 (0.01 to 0.07)	0.019	−0.212	0.028	0.034	Inverted U-shaped	Peak (−0.180)	0.0066	−0.0044
ΔAnterior mean K	0.045 (0.01 to 0.08)	0.019	−0.192	0.056	0.058	Inverted U-shaped	Peak (−0.134)	0.0047	−0.0027
ΔAnterior astigmatism	0.033 (−0.02 to 0.09)	0.25	−0.072	0.003	< 0.001	Inverted U-shaped	Peak (−0.267)	0.0062	−0.0052
ΔAnterior Q value	−0.013 (−0.08 to 0.05)	0.701	−0.045	0.145	0.033	Monotonic (downward)	—	—	—
Corneal posterior surface
ΔPosterior flat K	0.043 (0.01 to 0.08)	0.01	—	—	—	Linear*	—	—	—
ΔPosterior steep K	0.055 (0.01 to 0.10)	0.011	−0.085	0.001	0.004	Inverted U-shaped	Peak (−0.350)	0.0038	−0.0026
ΔPosterior mean K	0.026 (0.00 to 0.06)	0.074	—	—	—	Linear*	—	—	—
ΔPosterior astigmatism	0.012 (−0.03 to 0.06)	0.595	—	—	—	Linear*	—	—	—
ΔPosterior Q value	0.002 (−0.09 to 0.09)	0.96	−0.041	0.321	0.191	Inverted U-shaped	Peak (−0.601)	0.0009	−0.0008
BAD normalized indices
ΔDf	0.079 (0.03 to 0.12)	< 0.001	−0.058	0.088	< 0.001	Inverted U-shaped	Peak (0.278)	0.0049	−0.0035
ΔDb	0.035 (−0.01 to 0.07)	0.093	−0.104	< 0.001	< 0.001	Inverted U-shaped	Peak (−0.254)	0.0056	−0.0043
ΔDp	0.019 (−0.02 to 0.06)	0.353	−0.021	0.465	0.641	Inverted U-shaped	Peak (0.189)	0.0016	−0.0010
ΔDt	0.003 (−0.08 to 0.08)	0.938	−0.015	0.701	0.807	Inverted U-shaped	Peak (−0.420)	0.0008	−0.0006
ΔDa	−0.033 (−0.11 to 0.05)	0.404	0.026	0.56	0.687	U-shaped	Trough (0.691)	−0.0006	0.0004
ΔBAD-D	0.041 (0.01 to 0.07)	0.013	−0.065	0.039	0.033	Inverted U-shaped	Peak (−0.081)	0.0054	−0.0046
Anterior corneal irregularity indices
ΔISV	0.070 (0.01 to 0.13)	0.026	−0.071	0.006	0.022	Inverted U-shaped	Peak (−0.036)	0.0068	−0.0057
ΔIVA	0.053 (−0.03 to 0.13)	0.199	−0.057	0.212	0.426	Inverted U-shaped	Peak (0.156)	0.0027	−0.0020
ΔIHA	0.027 (−0.06 to 0.12)	0.564	−0.012	0.723	0.785	Monotonic (upward)	—	—	—
ΔIHD	0.045 (−0.02 to 0.11)	0.19	−0.036	0.251	0.422	Inverted U-shaped	Peak (0.094)	0.0037	−0.0023
ΔRmin	0.044 (0.00 to 0.08)	0.027	−0.059	0.045	0.059	Inverted U-shaped	Peak (0.116)	0.0043	−0.0030
Pachymetry based indices
ΔARTmax	−0.005 (−0.08 to 0.07)	0.899	0.024	0.56	0.692	U-shaped	Trough (−0.682)	−0.0006	0.0004
ΔCCT(p)	0.034 (−0.03 to 0.09)	0.273	−0.037	0.393	0.549	Inverted U-shaped	Peak (0.189)	0.003	−0.0015
Anterior chamber indices
ΔInternal ACD	−0.065 (−0.16 to 0.03)	0.18	0.038	0.749	0.051	Monotonic (downward)	—	—	—
Corneal volumetric parameters
ΔCV (10-mm zone)	0.057 (−0.01 to 0.12)	0.098	−0.057	0.094	0.215	Inverted U-shaped	Peak (0.088)	0.0038	−0.0020
*Changes in posterior corneal parameters were modeled using continuous linear terms only, due to limited variability and frequent ties, which made spline models unreliable. A1 = first applanation; A2 = second applanation; AL = axial length; ARTh = Ambrósio’s relational thickness (horizontal); ARTmax = Ambrósio relational thickness maximum; BAD-D = Belin/Ambrósio Display D index; bIOP = biomechani…
