# Supplementary material for: Longitudinal refractive changes following orbital decompression in thyroid eye disease: dominant role of axial configuration and globe position with contributions from surgical technique and corneal biomechanics
Source: Eye Vis (Lond). 2026 Jul 22;13:32. doi: 10.1186/s40662-026-00499-9 (PMC13390221; doi:10.1186/s40662-026-00499-9)
Supplement: Supplementary file 7 — Additional file 7. Non-standardized multivariable RCS-based GEE analysis of associations between postoperative ocular biometric changes and postoperative ΔSE. [file 40662_2026_499_MOESM7_ESM.xlsx]

## Sheet: Sheet1
Additional File 7. Non-standardized multivariable RCS-based GEE analysis of associations between postoperative ocular biometric changes and postoperative ΔSE
Variables	Linear component		Nonlinear component		Adjusted overall P value	Association pattern	Extremum characteristics
	Adjusted β (95% CI)	Adjusted P value	Adjusted RCS β	Adjusted P value			Type (X-coordinate)	Adjusted average slope before extremum	Adjusted average slope after extremum
Clinical variables
ΔCAS	−0.1262 (−0.23 to −0.02)	0.0199	0.1635	0.0102	0.0367	U-shaped	Trough (1.609)	−0.0026	0.0016
ΔExophthalmos	−0.0119 (−0.05 to 0.02)	0.5026	0.0536	0.0227	0.006	U-shaped	Trough (−6.117)	−0.0005	0.0006
ΔPFH	−0.0849 (−0.15 to −0.02)	0.0133	0.1324	0.0033	0.0108	U-shaped	Trough (−1.616)	−0.0043	0.003
ΔMRD1	0.0741 (−0.03 to 0.17)	0.144	0.1006	0.1485	0.0014	Monotonic (upward)	—	—	—
ΔIOP-NCT	0.0029 (−0.02 to 0.03)	0.8064	0.0065	0.7405	0.7907	Monotonic (upward)	—	—	—
Axial parameters
ΔAL	4.4792 (3.13 to 5.83)	< 0.001	−17.8940	< 0.001	< 0.001	Inverted U-shaped	Peak (0.013)	0.2693	−0.1816
Corvis ST parameters
Non-biomechanical
ΔIOP(c)	−0.0010 (−0.02 to 0.02)	0.9278	0.0256	0.0951	0.1366	U-shaped	Trough (−4.701)	−0.0003	0.0002
ΔCCT(c)	0.0067 (0.00 to 0.01)	0.0623	−0.0088	0.1366	0.1758	Inverted U-shaped	Peak (0.538)	0.0006	−0.0004
Basic parameters
A1 indices
ΔA1 length	−0.0347 (−0.35 to 0.28)	0.8285	0.2763	0.0654	0.0088	U-shaped	Trough (−0.213)	−0.0039	0.003
ΔA1 time	0.0942 (0.03 to 0.16)	0.0045	−0.0520	0.0647	0.0164	Inverted U-shaped	Peak (0.002)	0.0091	−0.0058
ΔA1 velocity	1.4789 (−2.71 to 5.67)	0.4891	−3.6502	0.4225	0.7249	Inverted U-shaped	Peak (0.002)	0.1017	−0.0591
ΔA1 deformation amplitude	1.5465 (−4.53 to 7.62)	0.618	0.3911	0.8996	0.5122	Monotonic (upward)	—	—	—
ΔA1 deflection amplitude	18.6810 (2.62 to 34.74)	0.0226	−11.6423	0.033	0.0629	Monotonic (upward)	—	—	—
ΔA1 deflection length	0.4885 (−0.39 to 1.36)	0.2737	−0.1460	0.7075	0.079	Monotonic (upward)	—	—	—
ΔA1 dArc length	−18.3412 (−34.09 to −2.59)	0.0225	−5.2520	0.7285	0.0096	Monotonic (downward)	—	—	—
ΔA1 deflection area	0.9343 (−3.02 to 4.89)	0.6432	−0.4965	0.6792	0.8738	Monotonic (upward)	—	—	—
A2 indices
ΔA2 length	−0.0221 (−0.18 to 0.14)	0.7832	−0.0716	0.4653	0.5341	Monotonic (downward)	—	—	—
ΔA2 time	0.0322 (−0.08 to 0.14)	0.5748	−0.2459	0.1044	0.0882	Inverted U-shaped	Peak (0.026)	0.0071	−0.0046
ΔA2 velocity	1.3304 (−0.30 to 2.96)	0.1093	−1.4830	0.0267	0.0837	Inverted U-shaped	Peak (−0.009)	0.0885	−0.0621
ΔA2 deformation amplitude	−1.1380 (−3.08 to 0.80)	0.251	1.6912	0.3905	0.4469	U-shaped	Trough (0.064)	−0.0103	0.0068
ΔA2 deflection amplitude	11.3805 (0.19 to 22.57)	0.0462	−8.1090	0.203	0.0869	Monotonic (upward)	—	—	—
ΔA2 deflection length	0.0420 (−0.11 to 0.19)	0.5895	−0.1078	0.4817	0.7659	Inverted U-shaped	Peak (−0.023)	0.0043	−0.0024
ΔA2 dArc length	−7.4560 (−15.70 to 0.79)	0.0762	6.022	0.225	0.202	U-shaped	Trough (0.001)	−0.6260	0.3069
ΔA2 deflection area	−1.3737 (−5.78 to 3.03)	0.5409	1.8473	0.2386	< 0.001	U-shaped	Trough (0.000)	−0.1513	0.1143
HC indices
ΔHC time	−0.0708 (−0.28 to 0.13)	0.5003	0.1728	0.753	0.729	Monotonic (downward)	—	—	—
ΔHC deformation amplitude	0.4618 (−0.11 to 1.03)	0.1137	−1.3355	0.0347	0.1021	Inverted U-shaped	Peak (0.037)	0.0248	−0.0167
ΔHC deflection amplitude	0.8014 (0.18 to 1.42)	0.0117	−1.8696	< 0.001	< 0.001	Inverted U-shaped	Peak (0.020)	0.0551	−0.0384
ΔHC deflection length	0.1899 (0.01 to 0.37)	0.0413	−0.3500	0.005	0.0133	Inverted U-shaped	Peak (0.084)	0.0134	−0.0085
ΔHC dArc length	7.1912 (4.31 to 10.07)	< 0.001	−6.2904	< 0.001	< 0.001	Inverted U-shaped	Peak (−0.004)	0.4966	−0.3273
ΔHC deflection area	0.2022 (0.07 to 0.33)	0.0028	−0.4920	< 0.001	< 0.001	Inverted U-shaped	Peak (0.087)	0.0147	−0.0095
Limit indices
ΔWEM	−1.0296 (−3.20 to 1.14)	0.3528	1.4366	0.3955	0.6483	U-shaped	Trough (0.039)	−0.0270	0.014
ΔWEM time	−0.0274 (−0.15 to 0.10)	0.6619	−0.0569	0.5158	0.0056	Monotonic (downward)	—	—	—
ΔDeformation amplitude max	0.4618 (−0.11 to 1.03)	0.1137	−1.3355	0.0347	0.1021	Inverted U-shaped	Peak (0.037)	0.0248	−0.0167
ΔDeflection amplitude max	0.7362 (0.15 to 1.33)	0.0146	−2.3922	< 0.001	< 0.001	Inverted U-shaped	Peak (0.025)	0.0506	−0.0396
ΔDeflection amplitude max time	0.0186 (−0.14 to 0.18)	0.8228	0.0114	0.8924	0.7843	Monotonic (upward)	—	—	—
ΔdArc length max	4.6959 (2.49 to 6.90)	< 0.001	−3.9159	< 0.001	< 0.001	Inverted U-shaped	Peak (−0.004)	0.2903	−0.1805
ΔMax inverse radius	−1.4576 (−10.12 to 7.20)	0.7415	1.3594	0.7123	0.9341	U-shaped	Trough (−0.001)	−0.0944	0.0723
ΔRadius	0.0773 (−0.03 to 0.18)	0.1423	−0.1647	0.0254	0.0713	Inverted U-shaped	Peak (−0.084)	0.0091	−0.0071
ΔPeak distance	0.2567 (0.03 to 0.49)	0.028	−0.5521	< 0.001	< 0.001	Inverted U-shaped	Peak (0.079)	0.0171	−0.0120
Integrated parameters
ΔbIOP	0.0106 (−0.01 to 0.03)	0.3772	0.0262	0.1282	0.0083	Monotonic (upward)	—	—	—
ΔSSI	0.2381 (−0.31 to 0.79)	0.3947	−0.4223	0.153	0.1734	Inverted U-shaped	Peak (−0.006)	0.0216	−0.0132
ΔPachySlope	0.0280 (0.01 to 0.05)	0.0017	−0.0483	< 0.001	< 0.001	Inverted U-shaped	Peak (−0.043)	0.0037	−0.0028
ΔDA ratio max (1 mm)	−0.5373 (−2.03 to 0.96)	0.4808	0.1508	0.8889	0.4878	Monotonic (downward)	—	—	—
ΔDA ratio max (2 mm)	0.0318 (−0.14 to 0.20)	0.711	−0.1077	0.3491	0.4326	Inverted U-shaped	Peak (−0.055)	0.004	−0.0030
ΔARTh	0.0014 (0.00 to 0.00)	0.0641	−0.0003	0.5509	< 0.001	Monotonic (upward)	—	—	—
ΔIntegrated radius	0.0075 (−0.07 to 0.08)	0.8467	−0.0355	0.3866	0.4072	Inverted U-shaped	Peak (−0.177)	0.0016	−0.0012
ΔSP-A1	0.0015 (0.00 to 0.01)	0.6268	−0.0010	0.6753	0.8885	Inverted U-shaped	Peak (−2.259)	0.0001	−0.0001
ΔCBI	0.0847 (−0.49 to 0.66)	0.7741	0.0769	0.8057	0.7681	Monotonic (upward)	—	—	—
Corneal morphological variables
Corneal anterior surface
ΔKmax	0.0513 (−0.01 to 0.12)	0.1228	−0.0859	0.0232	0.0711	Inverted U-shaped	Peak (−0.003)	0.0111	−0.0071
ΔAnterior flat K	0.0664 (−0.23 to 0.36)	0.6609	−0.0528	0.8746	0.8278	Monotonic (upward)	—	—	—
ΔAnterior steep K	0.1317 (0.02 to 0.24)	0.0193	−0.7405	0.0284	0.034	Inverted U-shaped	Peak (0.024)	0.0231	−0.0154
ΔAnterior mean K	0.2214 (0.04 to 0.41)	0.0188	−0.9519	0.0556	0.058	Inverted U-shaped	Peak (0.040)	0.0235	−0.0131
ΔAnterior astigmatism	0.0850 (−0.06 to 0.23)	0.25	−0.1859	0.0033	< 0.001	Inverted U-shaped	Peak (−0.067)	0.016	−0.0134
ΔAnterior Q value	−0.1285 (−0.78 to 0.53)	0.701	−0.4487	0.1449	0.0325	Monotonic (downward)	—	—	—
Corneal posterior surface
ΔPosterior flat K	0.6026 (0.14 to 1.06)	0.01	—	—	—	Linear*	—	—	—
ΔPosterior steep K	0.8920 (0.21 to 1.58)	0.0105	−1.3714	0.0011	0.0035	Inverted U-shaped	Peak (−0.032)	0.0619	−0.0420
ΔPosterior mean K	0.4008 (−0.04 to 0.84)	0.074	—	—	—	Linear*	—	—	—
ΔPosterior astigmatism	0.2539 (−0.68 to 1.19)	0.595	—	—	—	Linear*	—	—	—
ΔPosterior Q value	0.0304 (−1.16 to 1.22)	0.96	−0.5632	0.3208	0.1913	Inverted U-shaped	Peak (−0.052)	0.0119	−0.0109
BAD normalized indices
ΔDf	0.0716 (0.03 to 0.11)	< 0.001	−0.0530	0.0884	< 0.001	Inverted U-shaped	Peak (0.170)	0.0044	−0.0032
ΔDb	0.0479 (−0.01 to 0.10)	0.0928	−0.1444	< 0.001	< 0.001	Inverted U-shaped	Peak (−0.216)	0.0078	−0.0059
ΔDp	0.0350 (−0.04 to 0.11)	0.3527	−0.0383	0.4648	0.6406	Inverted U-shaped	Peak (0.093)	0.0029	−0.0018
ΔDt	0.0150 (−0.36 to 0.39)	0.9378	−0.0716	0.7005	0.8068	Inverted U-shaped	Peak (−0.090)	0.0036	−0.0028
ΔDa	−0.0898 (−0.30 to 0.12)	0.4044	0.0706	0.5601	0.6874	U-shaped	Trough (0.254)	−0.0016	0.001
ΔBAD-D	0.1156 (0.02 to 0.21)	0.0134	−0.1823	0.039	0.0329	Inverted U-shaped	Peak (−0.062)	0.0152	−0.0129
Anterior corneal irregularity indices
ΔISV	0.0173 (0.00 to 0.03)	0.026	−0.0175	0.0057	0.022	Inverted U-shaped	Peak (−1.099)	0.0017	−0.0014
ΔIVA	1.1862 (−0.62 to 3.00)	0.199	−1.2843	0.2116	0.4262	Inverted U-shaped	Peak (0.013)	0.0608	−0.0446
ΔIHA	0.0072 (−0.02 to 0.03)	0.5642	−0.0031	0.7228	0.7852	Monotonic (upward)	—	—	—
ΔIHD	6.7356 (−3.34 to 16.81)	0.1899	−5.3956	0.251	0.4219	Inverted U-shaped	Peak (−0.000)	0.5612	−0.352
ΔRmin	0.3876 (0.04 to 0.73)	0.0273	−0.5218	0.0446	0.0585	Inverted U-shaped	Peak (0.025)	0.0381	−0.0262
Pachymetry based indices
ΔARTmax	−0.0001 (0.00 to 0.00)	0.8988	0.0006	0.5595	0.6916	U-shaped	Trough (−27.420)	0	0
ΔCCT(p)	0.0050 (0.00 to 0.01)	0.2733	−0.0055	0.3931	0.5485	Inverted U-shaped	Peak (0.841)	0.0004	−0.0003
Anterior chamber indices
ΔInternal ACD	−1.6374 (−4.03 to 0.75)	0.1796	0.9616	0.7486	0.0513	Monotonic (downward)	—	—	—
Corneal volumetric parameters
ΔCV (10-mm zone)	0.0905 (−0.02 to 0.20)	0.0978	−0.0904	0.0938	0.2146	Inverted U-shaped	Peak (0.078)	0.0061	−0.0032
*Changes in posterior corneal parameters were modeled using continuous linear terms only, due to limited variability and frequent ties, which made spline models unreliable. A1 = first applanation; A2 = second applanation; AL = axial length; ARTh = Ambrósio’s relational thickness (horizontal); ARTmax = Ambrósio relational thickness maximum; BAD-D = Belin/Ambrósio Display D index; bIOP = biomechani…
