# Supplementary material for: Longitudinal refractive changes following orbital decompression in thyroid eye disease: dominant role of axial configuration and globe position with contributions from surgical technique and corneal biomechanics
Source: Eye Vis (Lond). 2026 Jul 22;13:32. doi: 10.1186/s40662-026-00499-9 (PMC13390221; doi:10.1186/s40662-026-00499-9)
Supplement: Supplementary file 9 — Additional file 9. Sensitivity analysis of associations between postoperative ocular biometric changes and postoperative refractive change excluding thyroid function indices. [file 40662_2026_499_MOESM9_ESM.xlsx]

## Sheet: Sheet1
Additional File 9. Sensitivity analysis of associations between postoperative ocular biometric parameter changes and refractive change excluding thyroid function indices.
Variables	Linear component		Nonlinear component		Adjusted overall P value	Association pattern	Extremum characteristics
	Adjusted β (95% CI)	Adjusted P value	Adjusted RCS β	Adjusted P value			Type (X-coordinate)	Adjusted average slope before extremum	Adjusted average slope after extremum
Clinical variables
ΔCAS	−0.089 (−0.21 to 0.03)	0.138	0.109	0.119	0.293	U-shaped	Trough (0.390)	−0.0015	0.0011
ΔExophthalmos	−0.061 (−0.21 to 0.08)	0.411	0.211	0.027	0.009	U-shaped	Trough (−0.618)	−0.0032	0.0019
ΔPFH	−0.099 (−0.20 to 0.00)	0.05	0.147	0.04	0.095	U-shaped	Trough (−0.373)	−0.0048	0.0035
ΔMRD1	0.077 (−0.03 to 0.19)	0.171	0.079	0.352	0.013	Monotonic (upward)	—	—	—
ΔIOP-NCT	0.025 (−0.04 to 0.09)	0.455	−0.002	0.971	0.629	Monotonic (upward)	—	—	—
Axial parameters
ΔAL	0.296 (0.22 to 0.37)	< 0.001	−1.153	< 0.001	< 0.001	Inverted U-shaped	Peak (−0.252)	0.0188	−0.0100
Corvis ST parameters
Non-biomechanical
ΔIOP(c)	0.016 (−0.05 to 0.08)	0.619	0.049	0.311	0.181	Monotonic (upward)	—	—	—
ΔCCT(c)	0.045 (−0.02 to 0.11)	0.191	−0.053	0.262	0.418	Inverted U-shaped	Peak (0.183)	0.0035	−0.0023
Basic parameters
A1 indices
ΔA1 length	−0.003 (−0.08 to 0.08)	0.937	0.043	0.291	0.19	U-shaped	Trough (−1.058)	−0.0005	0.0003
ΔA1 time	0.056 (0.02 to 0.09)	0.001	−0.023	0.151	0.005	Monotonic (upward)	—	—	—
ΔA1 velocity	0.021 (−0.06 to 0.10)	0.623	−0.052	0.511	0.789	Inverted U-shaped	Peak (−0.087)	0.0013	−0.0010
ΔA1 deformation amplitude	0.045 (−0.02 to 0.11)	0.189	−0.010	0.767	0.148	Monotonic (upward)	—	—	—
ΔA1 deflection amplitude	0.184 (−0.02 to 0.39)	0.073	−0.101	0.137	0.043	Monotonic (upward)	—	—	—
ΔA1 deflection length	0.089 (−0.04 to 0.21)	0.164	−0.036	0.521	0.041	Monotonic (upward)	—	—	—
ΔA1 dArc length	−0.029 (−0.08 to 0.02)	0.262	−0.039	0.43	0.093	Monotonic (downward)	—	—	—
ΔA1 deflection area	−0.005 (−0.18 to 0.17)	0.958	0.02	0.715	0.168	U-shaped	Trough (−0.302)	−0.0025	0.0023
A2 indices
ΔA2 length	−0.012 (−0.06 to 0.04)	0.638	−0.023	0.388	0.244	Monotonic (downward)	—	—	—
ΔA2 time	0.020 (−0.05 to 0.09)	0.587	−0.154	0.098	0.024	Inverted U-shaped	Peak (−0.289)	0.0042	−0.0032
ΔA2 velocity	0.011 (−0.07 to 0.09)	0.783	−0.016	0.619	0.825	Inverted U-shaped	Peak (−0.231)	0.0009	−0.0005
ΔA2 deformation amplitude	−0.094 (−0.22 to 0.03)	0.151	0.17	0.171	0.357	U-shaped	Trough (0.344)	−0.0027	0.0016
ΔA2 deflection amplitude	0.107 (0.01 to 0.21)	0.034	−0.078	0.151	0.067	Monotonic (upward)	—	—	—
ΔA2 deflection length	0.019 (−0.06 to 0.10)	0.655	−0.038	0.6	0.871	Inverted U-shaped	Peak (−0.038)	0.0015	−0.0009
ΔA2 dArc length	−0.042 (−0.08 to 0.00)	0.057	0.058	0.017	0.053	U-shaped	Trough (0.020)	−0.0068	0.0046
ΔA2 deflection area	−0.030 (−0.18 to 0.12)	0.686	0.051	0.331	0.016	U-shaped	Trough (−0.188)	−0.0037	0.0032
HC indices
ΔHC time	−0.015 (−0.11 to 0.08)	0.766	−0.020	0.941	0.716	Monotonic (downward)	—	—	—
ΔHC deformation amplitude	0.044 (−0.02 to 0.11)	0.187	−0.126	0.123	0.305	Inverted U-shaped	Peak (0.033)	0.0023	−0.0016
ΔHC deflection amplitude	0.072 (0.01 to 0.13)	0.019	−0.170	< 0.001	0.001	Inverted U-shaped	Peak (−0.045)	0.0053	−0.0033
ΔHC deflection length	0.059 (−0.02 to 0.13)	0.122	−0.117	0.039	0.101	Inverted U-shaped	Peak (−0.091)	0.0047	−0.0028
ΔHC dArc length	0.107 (0.05 to 0.17)	< 0.001	−0.083	0.012	0.003	Inverted U-shaped	Peak (0.160)	0.007	−0.0045
ΔHC deflection area	0.081 (0.02 to 0.14)	0.01	−0.193	< 0.001	0.002	Inverted U-shaped	Peak (−0.054)	0.0054	−0.0040
Limit indices
ΔWEM	−0.085 (−0.21 to 0.04)	0.179	0.128	0.18	0.397	U-shaped	Trough (0.304)	−0.0024	0.0018
ΔWEM time	−0.057 (−0.14 to 0.02)	0.166	0.01	0.863	0.008	Monotonic (downward)	—	—	—
ΔDeformation amplitude max	0.044 (−0.02 to 0.11)	0.187	−0.126	0.123	0.305	Inverted U-shaped	Peak (0.033)	0.0023	−0.0016
ΔDeflection amplitude max	0.071 (0.01 to 0.13)	0.016	−0.236	< 0.001	< 0.001	Inverted U-shaped	Peak (−0.017)	0.0051	−0.0039
ΔDeflection amplitude max time	0.024 (−0.08 to 0.13)	0.655	−0.006	0.906	0.778	Monotonic (upward)	—	—	—
ΔdArc length max	0.099 (0.04 to 0.16)	0.001	−0.077	0.017	0.005	Inverted U-shaped	Peak (0.201)	0.0053	−0.0043
ΔMax inverse radius	−0.038 (−0.13 to 0.05)	0.406	0.019	0.645	0.614	Monotonic (downward)	—	—	—
ΔRadius	0.033 (−0.03 to 0.10)	0.325	−0.080	0.101	0.242	Inverted U-shaped	Peak (−0.180)	0.0044	−0.0029
ΔPeak distance	0.061 (−0.01 to 0.13)	0.075	−0.146	0.002	< 0.001	Inverted U-shaped	Peak (−0.028)	0.0051	−0.0030
Integrated parameters
ΔbIOP	0.042 (−0.03 to 0.11)	0.234	0.032	0.518	0.051	Monotonic (upward)	—	—	—
ΔSSI	0.001 (−0.08 to 0.09)	0.982	−0.041	0.393	0.214	Inverted U-shaped	Peak (−0.807)	0.0004	−0.0003
ΔPachySlope	0.065 (0.02 to 0.11)	0.003	−0.136	< 0.001	< 0.001	Inverted U-shaped	Peak (−0.165)	0.0101	−0.0067
ΔDA ratio max (1 mm)	−0.023 (−0.11 to 0.06)	0.605	−0.024	0.674	0.199	Monotonic (downward)	—	—	—
ΔDA ratio max (2 mm)	0.028 (−0.06 to 0.12)	0.529	−0.084	0.14	0.043	Inverted U-shaped	Peak (−0.290)	0.0034	−0.0026
ΔARTh	0.082 (−0.01 to 0.17)	0.078	−0.026	0.397	0.008	Monotonic (upward)	—	—	—
ΔIntegrated radius	−0.010 (−0.08 to 0.06)	0.77	−0.026	0.524	0.249	Monotonic (downward)	—	—	—
ΔSP-A1	−0.023 (−0.09 to 0.05)	0.508	0.014	0.657	0.793	U-shaped	Trough (0.299)	−0.0013	0.0008
ΔCBI	0.033 (−0.03 to 0.10)	0.303	−0.025	0.549	0.583	Inverted U-shaped	Peak (−0.207)	0.0021	−0.0014
Corneal morphological variables
Corneal anterior surface
ΔKmax	0.028 (−0.02 to 0.08)	0.271	−0.058	0.012	0.035	Inverted U-shaped	Peak (−0.116)	0.0066	−0.0050
ΔAnterior flat K	0.040 (−0.02 to 0.10)	0.19	−0.062	0.403	0.375	Inverted U-shaped	Peak (0.524)	0.001	−0.0006
ΔAnterior steep K	0.030 (−0.01 to 0.07)	0.115	−0.203	0.026	0.068	Inverted U-shaped	Peak (−0.228)	0.0065	−0.0043
ΔAnterior mean K	0.051 (0.01 to 0.09)	0.013	−0.223	0.029	0.034	Inverted U-shaped	Peak (−0.134)	0.0048	−0.0038
ΔAnterior astigmatism	0.012 (−0.06 to 0.09)	0.746	−0.061	0.037	< 0.001	Inverted U-shaped	Peak (−0.480)	0.0037	−0.0025
ΔAnterior Q value	−0.021 (−0.09 to 0.05)	0.564	−0.014	0.64	0.376	Monotonic (downward)	—	—	—
Corneal posterior surface
ΔPosterior flat K	0.032 (0.00 to 0.07)	0.077	—	—	—	Linear*	—	—	—
ΔPosterior steep K	0.067 (0.02 to 0.12)	0.009	−0.097	< 0.001	< 0.001	Inverted U-shaped	Peak (−0.317)	0.0043	−0.0033
ΔPosterior mean K	0.012 (−0.02 to 0.04)	0.4819	—	—	—	Linear*	—	—	—
ΔPosterior astigmatism	0.004 (−0.05 to 0.05)	0.8868	—	—	—	Linear*	—	—	—
ΔPosterior Q value	−0.021 (−0.10 to 0.06)	0.615	−0.024	0.61	0.356	Monotonic (downward)	—	—	—
BAD normalized indices
ΔDf	0.076 (0.03 to 0.12)	< 0.001	−0.069	0.034	0.002	Inverted U-shaped	Peak (0.143)	0.008	−0.0043
ΔDb	0.047 (0.01 to 0.08)	0.014	−0.120	< 0.001	< 0.001	Inverted U-shaped	Peak (−0.200)	0.0066	−0.0058
ΔDp	0.031 (−0.01 to 0.07)	0.149	−0.020	0.502	0.341	Monotonic (upward)	—	—	—
ΔDt	−0.006 (−0.09 to 0.08)	0.898	0.01	0.822	0.969	U-shaped	Trough (−0.140)	−0.0009	0.0006
ΔDa	−0.018 (−0.11 to 0.07)	0.677	0.028	0.593	0.865	U-shaped	Trough (−0.029)	−0.0011	0.0009
ΔBAD-D	0.042 (0.01 to 0.07)	0.003	−0.057	0.139	0.011	Inverted U-shaped	Peak (−0.025)	0.0057	−0.0037
Anterior corneal irregularity indices
ΔISV	0.016 (−0.04 to 0.07)	0.596	−0.047	0.043	0.013	Inverted U-shaped	Peak (−0.452)	0.0029	−0.0018
ΔIVA	0.011 (−0.06 to 0.09)	0.771	0.015	0.741	0.483	Monotonic (upward)	—	—	—
ΔIHA	0.041 (−0.07 to 0.15)	0.466	−0.033	0.372	0.636	Inverted U-shaped	Peak (0.082)	0.0025	−0.0020
ΔIHD	−0.015 (−0.08 to 0.05)	0.667	−0.004	0.886	0.514	Monotonic (downward)	—	—	—
ΔRmin	0.055 (0.02 to 0.09)	0.003	−0.054	0.12	0.013	Inverted U-shaped	Peak (0.417)	0.0024	−0.0016
Pachymetry based indices
ΔARTmax	−0.022 (−0.11 to 0.07)	0.63	0.026	0.599	0.869	U-shaped	Trough (0.033)	−0.0013	0.0008
ΔCCT(p)	0.030 (−0.03 to 0.09)	0.352	−0.041	0.355	0.617	Inverted U-shaped	Peak (0.075)	0.0034	−0.0020
Anterior chamber indices
ΔInternal ACD	−0.043 (−0.15 to 0.06)	0.412	−0.015	0.908	0.127	Monotonic (downward)	—	—	—
Corneal volumetric parameters
ΔCV (10-mm zone)	0.027 (−0.05 to 0.10)	0.475	−0.024	0.523	0.77	Inverted U-shaped	Peak (0.209)	0.0013	−0.0008
*Changes in posterior corneal parameters were modeled using continuous linear terms only, due to limited variability and frequent ties, which made spline models unreliable. A1 = first applanation; A2 = second applanation; AL = axial length; ARTh = Ambrósio’s relational thickness (horizontal); ARTmax = Ambrósio relational thickness maximum; BAD-D = Belin/Ambrósio Display D index; bIOP = biomechani…
