# Supplementary material for: Longitudinal refractive changes following orbital decompression in thyroid eye disease: dominant role of axial configuration and globe position with contributions from surgical technique and corneal biomechanics
Source: Eye Vis (Lond). 2026 Jul 22;13:32. doi: 10.1186/s40662-026-00499-9 (PMC13390221; doi:10.1186/s40662-026-00499-9)
Supplement: Supplementary file 10 — Additional file 10. Standardized multivariable logistic GEE analysis of the associations between baseline ocular biometric parameters and clinically significant postoperative myopic drift. [file 40662_2026_499_MOESM10_ESM.xlsx]

## Sheet: Sheet1
Additional File 10. Standardized multivariable logistic GEE analysis of the associations between baseline ocular biometric parameters and clinically significant postoperative myopic drift.
Baseline variables	β	StdErr	P value	OR	95% CI	VIF	Mean VIF	Max VIF
Clinical variables
CAS	0.265	0.146	0.069	1.304	0.979 to 1.736	1.875	1.914	3.659
Exophthalmos	−0.519	0.221	0.019	0.595	0.386 to 0.918	2.176	1.963	3.552
PFH	−0.337	0.163	0.039	0.714	0.519 to 0.983	1.84	2.005	3.669
MRD1	−0.324	0.152	0.033	0.723	0.537 to 0.974	1.694	1.985	3.658
IOP-NCT	−0.019	0.234	0.934	0.981	0.619 to 1.553	2.413	2.069	3.67
Axial parameters
AL	0.456	0.246	0.064	1.578	0.974 to 2.559	1.22	1.743	3.269
Corvis ST parameters
Non-biomechanical
IOP(c)	−0.124	0.245	0.614	0.883	0.546 to 1.429	2.355	2.059	3.674
CCT(c)	−0.166	0.171	0.333	0.847	0.605 to 1.185	1.22	1.922	3.616
Basic parameters
A1 indices
A1 length	−0.057	0.124	0.645	0.945	0.741 to 1.204	1.174	1.934	3.71
A1 time	−0.276	0.148	0.062	0.759	0.568 to 1.014	1.27	1.921	3.656
A1 velocity	0.11	0.105	0.295	1.116	0.909 to 1.371	1.059	1.901	3.683
A1 deformation amplitude	−0.307	0.162	0.059	0.736	0.536 to 1.011	1.249	1.934	3.742
A1 deflection amplitude	−0.474	0.37	0.199	0.622	0.302 to 1.284	1.277	1.946	3.664
A1 deflection length	−0.374	0.195	0.055	0.688	0.469 to 1.008	1.222	1.944	3.755
A1 dArc length	0.315	0.16	0.05	1.37	1.000 to 1.875	1.149	1.914	3.66
A1 deflection area	−0.439	0.335	0.191	0.645	0.334 to 1.244	1.251	1.948	3.686
A2 indices
A2 length	−0.112	0.158	0.479	0.894	0.656 to 1.218	1.21	1.92	3.672
A2 time	0.214	0.118	0.068	1.239	0.984 to 1.561	1.192	1.911	3.656
A2 velocity	0.053	0.166	0.751	1.054	0.761 to 1.460	1.188	1.909	3.658
A2 deformation amplitude	0.092	0.165	0.576	1.096	0.794 to 1.514	1.215	1.925	3.665
A2 deflection amplitude	−0.122	0.194	0.531	0.886	0.605 to 1.296	1.151	1.919	3.665
A2 deflection length	0.049	0.169	0.771	1.051	0.754 to 1.465	1.141	1.913	3.671
A2 dArc length	0.156	0.189	0.41	1.169	0.807 to 1.693	1.167	1.926	3.735
A2 deflection area	−0.336	0.261	0.198	0.715	0.428 to 1.192	1.209	1.936	3.754
HC indices
HC time	0.023	0.158	0.886	1.023	0.751 to 1.392	1.376	1.94	3.657
HC deformation amplitude	0.06	0.137	0.663	1.061	0.812 to 1.387	1.186	1.91	3.674
HC deflection amplitude	0.08	0.143	0.577	1.083	0.818 to 1.434	1.189	1.91	3.663
HC deflection length	0.158	0.124	0.204	1.171	0.918 to 1.494	1.1	1.904	3.67
HC dArc length	−0.200	0.116	0.085	0.818	0.652 to 1.028	1.094	1.906	3.657
HC deflection area	0.081	0.138	0.557	1.084	0.827 to 1.421	1.146	1.907	3.668
Limit indices
WEM	0.064	0.148	0.667	1.066	0.797 to 1.425	1.147	1.911	3.691
WEM time	0.302	0.121	0.013	1.353	1.067 to 1.716	1.096	1.911	3.691
Deformation amplitude max	0.06	0.137	0.663	1.061	0.812 to 1.387	1.186	1.91	3.674
Deflection amplitude max	0.105	0.147141	0.475141	1.1108	0.833 to 1.482	1.22	1.912	3.663
Deflection amplitude max time	−0.220	0.179	0.217	0.802	0.565 to 1.138	1.114	1.915	3.668
dArc length max	−0.183	0.134	0.171	0.833	0.641 to 1.082	1.077	1.9	3.659
Max inverse radius	0.038	0.141	0.789	1.038	0.788 to 1.368	1.186	1.922	3.687
Radius	0.075	0.147	0.611	1.078	0.807 to 1.439	1.191	1.925	3.675
Peak distance	0.128	0.136	0.349	1.136	0.870 to 1.483	1.237	1.915	3.657
Integrated parameters
bIOP	−0.144	0.188	0.444	0.866	0.599 to 1.251	1.89	1.928	3.539
SSI	0.191	0.176	0.279	1.21	0.857 to 1.709	1.267	1.933	3.686
PachySlope	0.366	0.152	0.016	1.441	1.070 to 1.941	1.139	1.917	3.687
DA ratio max (1 mm)	0.22	0.153	0.149	1.246	0.924 to 1.681	1.194	1.928	3.715
DA ratio max (2 mm)	0.214	0.131	0.103	1.239	0.958 to 1.603	1.137	1.908	3.691
ARTh	−0.483	0.157	0.002	0.617	0.453 to 0.840	1.117	1.908	3.672
Integrated radius	0.232	0.145	0.109	1.261	0.950 to 1.676	1.274	1.922	3.656
SP-A1	−0.152	0.142	0.284	0.859	0.650 to 1.135	1.224	1.927	3.695
CBI	−0.132	0.098	0.178	0.877	0.724 to 1.062	1.31	1.932	3.667
Corneal morphological variables
Corneal anterior surface
Kmax	0.133	0.133	0.319	1.142	0.880 to 1.483	1.142	1.911	3.658
Anterior flat K	0.087	0.164	0.596	1.091	0.791 to 1.504	1.117	1.909	3.702
Anterior steep K	0.597	0.185	0.001	1.816	1.262 to 2.612	1.279	1.939	3.66
Anterior mean K	0.456	0.182	0.012	1.578	1.104 to 2.255	1.163	1.919	3.662
Anterior astigmatism	0.397	0.141	0.005	1.488	1.129 to 1.960	1.263	1.935	3.717
Anterior Q value	0.187	0.134	0.164	1.205	0.927 to 1.569	1.151	1.916	3.666
Corneal posterior surface
Posterior flat K	−0.326	0.13	0.012	0.722	0.560 to 0.930	1.32	1.928	3.662
Posterior steep K	−0.304	0.143	0.034	0.738	0.557 to 0.977	1.418	1.957	3.702
Posterior mean K	−0.301	0.129	0.02	0.74	0.575 to 0.954	1.31	1.932	3.691
Posterior astigmatism	0.342	0.159	0.031	1.407	1.031 to 1.922	1.118	1.914	3.658
Posterior Q value	−0.311	0.14	0.026	0.732	0.557 to 0.964	1.293	1.948	3.785
BAD normalized indices
Df	−0.138	0.17	0.418	0.871	0.624 to 1.216	1.288	1.945	3.72
Db	0.245	0.167	0.142	1.277	0.921 to 1.770	1.143	1.913	3.661
Dp	0.421	0.146	0.004	1.524	1.145 to 2.028	1.14	1.919	3.703
Dt	0.504	0.125	< 0.001	1.656	1.297 to 2.113	1.117	1.908	3.664
Da	0.201	0.157	0.198	1.223	0.900 to 1.662	1.224	1.925	3.685
BAD-D	0.155	0.178	0.385	1.167	0.823 to 1.655	1.176	1.916	3.669
Anterior corneal irregularity indices
ISV	−0.102	0.139	0.463	0.903	0.688 to 1.185	1.285	1.934	3.686
IVA	0.221	0.12	0.065	1.248	0.986 to 1.579	1.273	1.94	3.773
IHA	−0.032	0.164	0.845	0.968	0.702 to 1.337	1.184	1.916	3.721
IHD	−0.202	0.108	0.061	0.817	0.662 to 1.010	1.284	1.932	3.67
Rmin	0.026	0.117	0.825	1.026	0.816 to 1.290	1.116	1.907	3.666
Pachymetry-based indices
ARTmax	−0.201	0.157	0.2	0.818	0.602 to 1.112	1.225	1.925	3.684
CCT(p)	−0.059	0.153	0.702	0.943	0.698 to 1.273	1.238	1.921	3.659
Anterior chamber indices
Internal ACD	0.354	0.132	0.007	1.425	1.100 to 1.846	1.246	1.928	3.688
Corneal volumetric parameters
CV (10-mm zone)	−0.309	0.142	0.029	0.734	0.556 to 0.970	1.12	1.911	3.697
A1 = first applanation; A2 = second applanation; AL = axial length; ARTh = Ambrósio’s relational thickness (horizontal); ARTmax = Ambrósio relational thickness maximum; BAD-D = Belin/Ambrósio Display D index; bIOP = biomechanically corrected intraocular pressure; CAS = Clinical Activity Score; CBI = Corvis biomechanical index; CCT(c) = central corneal thickness (Corvis ST); CCT(p) = central corne…
