# Supplementary material for: Longitudinal refractive changes following orbital decompression in thyroid eye disease: dominant role of axial configuration and globe position with contributions from surgical technique and corneal biomechanics
Source: Eye Vis (Lond). 2026 Jul 22;13:32. doi: 10.1186/s40662-026-00499-9 (PMC13390221; doi:10.1186/s40662-026-00499-9)
Supplement: Supplementary file 11 — Additional file 11. Non-standardized multivariable RCS-based GEE analysis of associations between baseline ocular biometric parameters and postoperative ΔSE. [file 40662_2026_499_MOESM11_ESM.xlsx]

## Sheet: Sheet1
Additional file 11. Non-standardized multivariable RCS-based GEE analysis of associations between baseline ocular biometric parameters and postoperative ΔSE.
Baseline variables	Linear component		Nonlinear component		Adjusted overall P value	Association pattern	Extremum characteristics
	Adjusted β (95% CI)	Adjusted P value	Adjusted RCS β	Adjusted P value			Type (X-coordinate)	Average slope before extremum	Average slope after extremum
Clinical variables
CAS	−0.0811 (−0.17 to 0.01)	0.0677	0.1033	0.1778	0.1435	U-shaped	Trough (2.865)	−0.0011	0.0008
Exophthalmos	0.0112 (−0.01 to 0.03)	0.2974	0.0148	0.244	0.0019	Monotonic (upward)	—	—	—
PFH	−0.0107 (−0.05 to 0.07)	0.7266	−0.0111	0.7513	0.9396	Inverted U-shaped	Peak (12.318)	0.0002	−0.0002
MRD1	−0.0145 (−0.06 to 0.03)	0.5642	0.0156	0.8053	0.6073	Monotonic (downward)	—	—	—
IOP-NCT	0.0153 (−0.02 to 0.05)	0.3319	−0.0090	0.6863	0.5219	Monotonic (upward)	—	—	—
Axial parameters
AL	−0.0447 (−0.16 to 0.07)	0.4317	−0.0288	0.7749	0.0026	Monotonic (downward)	—	—	—
Corvis ST parameters
Non-biomechanical
IOP(c)	0.0059 (−0.04 to 0.05)	0.8047	−0.0026	0.9123	0.9624	Monotonic (upward)	—	—	—
CCT(c)	−0.0008 (−0.00 to 0.00)	0.6308	0.0019	0.3072	0.3983	U-shaped	Trough (525.717)	0	0
Basic parameters
A1 indices
A1 length	0.0201 (−0.26 to 0.30)	0.8874	−0.1579	0.3357	0.2608	Inverted U-shaped	Peak (1.961)	0.0023	−0.0013
A1 time	−0.0512 (−0.26 to 0.16)	0.6305	0.0262	0.8857	0.2689	Monotonic (downward)	—	—	—
A1 velocity	−1.4834 (−5.80 to 2.83)	0.5002	−0.1234	0.9531	0.2689	Monotonic (downward)	—	—	—
A1 deformation amplitude	−1.6726 (−8.19 to 4.84)	0.6148	0.4543	0.9085	0.6222	Monotonic (downward)	—	—	—
A1 deflection amplitude	0.7954 (−5.01 to 6.61)	0.7885	−7.4522	0.1024	0.1633	Inverted U-shaped	Peak (0.092)	0.1977	−0.1535
A1 deflection length	−0.2542 (−0.76 to 0.25)	0.3265	0.3391	0.5515	0.5201	U-shaped	Trough (2.295)	−0.0126	0.0093
A1 dArc length	28.7181 (−3.34 to 60.77)	0.0791	−18.2484	0.1563	0.0792	Monotonic (upward)	—	—	—
A1 deflection area	0.1057 (−0.59 to 0.80)	0.7659	−0.4499	0.8577	0.9564	Inverted U-shaped	Peak (0.163)	0.0333	−0.0275
A2 indices
A2 length	−0.0416 (−0.23 to 0.14)	0.6572	0.0598	0.629	0.8817	U-shaped	Trough (1.909)	−0.0017	0.0015
A2 time	0.0159 (−0.06 to 0.09)	0.6923	−0.0094	0.8556	0.9156	Inverted U-shaped	Peak (22.142)	0.0002	−0.0002
A2 velocity	0.4485 (−0.39 to 1.29)	0.2943	−0.4083	0.4136	0.5735	Inverted U-shaped	Peak (−0.235)	0.0061	−0.0056
A2 deformation amplitude	0.7725 (−0.32 to 1.87)	0.1665	−1.1914	0.0956	0.23	Inverted U-shaped	Peak (0.331)	0.0227	−0.0170
A2 deflection amplitude	2.0146 (−1.12 to 5.15)	0.2084	−7.1231	0.0447	0.1318	Inverted U-shaped	Peak (0.100)	0.1915	−0.1376
A2 deflection length	0.0793 (−0.04 to 0.19)	0.1784	−0.1742	0.0978	0.2342	Inverted U-shaped	Peak (2.727)	0.0035	−0.0041
A2 dArc length	22.0414 (2.24 to 41.84)	0.0291	−24.7013	0.0311	0.0921	Inverted U-shaped	Peak (−0.017)	0.4	−0.2737
A2 deflection area	−0.0081 (−0.54 to 0.53)	0.9763	−0.7950	0.4616	0.6484	Monotonic (downward)	—	—	—
HC indices
HC time	−0.0081 (−0.20 to 0.18)	0.9333	0.0205	0.861	0.9752	U-shaped	Trough (17.065)	−0.0003	0.0004
HC deformation amplitude	−0.1748 (−0.65 to 0.30)	0.4678	0.0259	0.938	0.4994	Monotonic (downward)	—	—	—
HC deflection amplitude	−0.0292 (−0.35 to 0.29)	0.8561	−0.0877	0.4949	0.5234	Monotonic (downward)	—	—	—
HC deflection length	0.0551 (−0.04 to 0.15)	0.2626	−0.0595	0.2075	0.4502	Inverted U-shaped	Peak (5.976)	0.0021	−0.0019
HC dArc length	0.8488 (−1.30 to 3.00)	0.4388	−2.2749	0.1729	0.3042	Inverted U-shaped	Peak (−0.118)	0.0495	−0.0504
HC deflection area	0.0156 (−0.05 to 0.08)	0.6354	−0.0355	0.2739	0.4884	Inverted U-shaped	Peak (2.740)	0.0014	−0.0009
Limit indices
WEM	0.4005 (−0.66 to 1.46)	0.458	−0.7461	0.319	0.483	Inverted U-shaped	Peak (0.244)	0.0156	−0.0121
WEM time	0.0236 (−0.01 to 0.06)	0.1414	0.0191	0.425	0.115	Monotonic (upward)	—	—	—
Deformation amplitude max	−0.1748 (−0.65 to 0.30)	0.4678	0.0259	0.938	0.4994	Monotonic (downward)	—	—	—
Deflection amplitude max	−0.0082 (−0.32 to 0.30)	0.9591	−0.1032	0.4142	0.5122	Monotonic (downward)	—	—	—
Deflection amplitude max time	0.0449 (−0.05 to 0.14)	0.3489	−0.1539	0.0571	0.1134	Inverted U-shaped	Peak (16.362)	0.0054	−0.0034
dArc length max	0.2368 (−1.62 to 2.10)	0.8029	−0.9666	0.5135	0.6622	Inverted U-shaped	Peak (−0.140)	0.018	−0.0103
Max inverse radius	−1.9551 (−6.35 to 2.44)	0.3832	1.5872	0.566	0.6417	U-shaped	Trough (0.196)	−0.0373	0.0224
Radius	0.0510 (−0.08 to 0.18)	0.4301	−0.0150	0.8113	0.2692	Monotonic (upward)	—	—	—
Peak distance	0.0360 (−0.03 to 0.10)	0.2925	−0.1141	0.0438	0.1239	Inverted U-shaped	Peak (4.615)	0.0038	−0.0025
Integrated parameters
bIOP	−0.0158 (−0.04 to 0.01)	0.2521	0.0045	0.8597	0.0317	Monotonic (downward)	—	—	—
SSI	0.1552 (−0.11 to 0.42)	0.2453	0.0516	0.7503	0.0342	Monotonic (upward)	—	—	—
PachySlope	0.0036 (−0.01 to 0.01)	0.4553	−0.0037	0.428	0.7299	Inverted U-shaped	Peak (49.384)	0.0001	−0.0001
DA ratio max (1 mm)	−0.0252 (−1.40 to 1.35)	0.9714	0.2252	0.7773	0.867	U-shaped	Trough (1.581)	−0.0028	0.002
DA ratio max (2 mm)	0.0463 (−0.08 to 0.17)	0.4638	−0.0675	0.2476	0.45	Inverted U-shaped	Peak (4.334)	0.0021	−0.0026
ARTh	0.0000 (0.00 to 0.00)	0.8887	−0.0001	0.849	0.9816	Inverted U-shaped	Peak (498.106)	0	0
Integrated radius	−0.0021 (−0.04 to 0.03)	0.9068	−0.0160	0.521	0.6968	Monotonic (downward)	—	—	—
SP-A1	0.0059 (0.00 to 0.01)	0.0514	−0.0116	0.0045	0.0037	Inverted U-shaped	Peak (117.616)	0.0002	−0.0001
CBI	0.5107 (−0.29 to 1.31)	0.2091	−9.1010	0.0846	0.0108	Inverted U-shaped	Peak (0.214)	0.0082	−0.0094
Corneal morphological variables
Corneal anterior surface
Kmax	0.0043 (−0.04 to 0.05)	0.8545	−0.0091	0.7025	0.862	Inverted U-shaped	Peak (44.506)	0.0002	−0.0003
Anterior flat K	0.0291 (−0.03 to 0.09)	0.3099	−0.0560	0.1217	0.2388	Inverted U-shaped	Peak (42.436)	0.0013	−0.0013
Anterior steep K	0.0205 (−0.03 to 0.07)	0.3849	−0.0413	0.1835	0.3767	Inverted U-shaped	Peak (43.662)	0.0012	−0.0007
Anterior mean K	0.0271 (−0.02 to 0.07)	0.2665	−0.0558	0.1019	0.2432	Inverted U-shaped	Peak (43.066)	0.0013	−0.0015
Anterior astigmatism	0.0701 (−0.05 to 0.19)	0.2506	−0.0488	0.465	0.305	Inverted U-shaped	Peak (1.972)	0.0001	−0.0001
Anterior Q value	−0.0794 (−0.49 to 0.33)	0.7025	0.1356	0.3685	0.5945	U-shaped	Trough (−0.381)	−0.0047	0.0041
Corneal posterior surface
Posterior flat K	0.1491 (−0.09 to 0.39)	0.2296	−0.1886	0.289	0.4727	Inverted U-shaped	Peak (−6.092)	0.0053	−0.0039
Posterior steep K	−0.0195 (−0.24 to 0.20)	0.8632	0.0433	0.7649	0.9525	U-shaped	Trough (−6.529)	−0.0009	0.0006
Posterior mean K	0.1591 (−0.10 to 0.42)	0.2259	−0.1662	0.2166	0.4323	Inverted U-shaped	Peak (−6.305)	0.0047	−0.0033
Posterior astigmatism	0.3298 (−0.09 to 0.75)	0.12	−0.2303	0.1807	0.2936	Inverted U-shaped	Peak (0.408)	0.0119	−0.0081
Posterior Q value	0.0665 (−0.22 to 0.35)	0.6487	−0.1182	0.5201	0.8131	Inverted U-shaped	Peak (−0.502)	0.003	−0.0021
BAD normalized indices
Df	−0.0439 (−0.11 to 0.03)	0.222	0.0514	0.1802	0.4067	U-shaped	Trough (1.1579)	−0.0010	0.0005
Db	0.0128 (−0.06 to 0.08)	0.7255	−0.0223	0.5262	0.3795	Inverted U-shaped	Peak (0.5012)	0.001	−0.0006
Dp	−0.0103 (−0.11 to 0.09)	0.8346	0.0024	0.9541	0.8116	Monotonic (downward)	—	—	—
Dt	−0.0219 (−0.27 to 0.23)	0.8636	0.0451	0.6074	0.8548	U-shaped	Trough (0.189)	−0.0010	0.0006
Da	0.0713 (−0.02 to 0.16)	0.1293	−0.0716	0.1772	0.3082	Inverted U-shaped	Peak (1.028)	0.0026	−0.0018
BAD-D	0.0058 (−0.10 to 0.11)	0.915	−0.0280	0.4363	0.2702	Inverted U-shaped	Peak (0.999)	0.0008	−0.0005
Anterior corneal irregularity indices
ISV	0.0074 (−0.00 to 0.02)	0.2248	−0.0114	0.1359	0.3041	Inverted U-shaped	Peak (20.311)	0.0003	−0.0003
IVA	−1.0311 (−2.33 to 0.27)	0.1192	1.4478	0.0483	0.1113	U-shaped	Trough (0.133)	−0.0507	0.0327
IHA	−0.0206 (−0.04 to −0.00)	0.0135	0.0262	0.007	0.0264	U-shaped	Trough (8.500)	−0.0005	0.0004
IHD	−13.7117 (−31.09 to 3.67)	0.122	12.8241	0.2427	0.1888	Monotonic (downward)	—	—	—
Rmin	0.0646 (−0.09 to 0.22)	0.4029	−0.0816	0.4247	0.6657	Inverted U-shaped	Peak (7.528)	0.0028	−0.0029
Pachymetry-based indices
ARTmax	0.0004 (0.00 to 0.00)	0.4463	−0.0007	0.172	0.3046	Inverted U-shaped	Peak (375.496)	0	0
CCT(p)	−0.0027 (−0.01 to 0.01)	0.5629	0.0019	0.3979	0.6831	Monotonic (downward)	—	—	—
Anterior chamber indices
Internal ACD	0.0738 (−0.13 to 0.28)	0.4875	−0.0657	0.5492	0.784	Inverted U-shaped	Peak (2.904)	0.002	−0.0012
Corneal volumetric parameters
CV (10-mm zone)	−0.0458 (−0.07 to −0.02)	< 0.001	0.0605	< 0.001	< 0.001	U-shaped	Trough (59.692)	−0.0016	0.0012
A1 = first applanation; A2 = second applanation; AL = axial length; ARTh = Ambrósio’s relational thickness (horizontal); ARTmax = Ambrósio relational thickness maximum; BAD-D = Belin/Ambrósio Display D index; bIOP = biomechanically corrected intraocular pressure; CAS = Clinical Activity Score; CBI = Corvis biomechanical index; CCT(c) = central corneal thickness (Corvis ST); CCT(p) = central corne…
