# Supplementary material for: Longitudinal refractive changes following orbital decompression in thyroid eye disease: dominant role of axial configuration and globe position with contributions from surgical technique and corneal biomechanics
Source: Eye Vis (Lond). 2026 Jul 22;13:32. doi: 10.1186/s40662-026-00499-9 (PMC13390221; doi:10.1186/s40662-026-00499-9)
Supplement: Supplementary file 13 — Additional file 13. Sensitivity analysis of baseline ocular biometric predictors of clinically significant myopic drift excluding thyroid function indices. [file 40662_2026_499_MOESM13_ESM.xlsx]

## Sheet: Sheet 1
Additional file 13. Sensitivity analysis of baseline ocular biometric predictors of clinically significant myopic drift excluding thyroid function indices.
Baseline variables	β	StdErr	P value	OR	95% CI	VIF	Mean VIF	Max VIF
Clinical variables
CAS	0.272	0.141	0.053	1.313	0.997 to 1.729	1.861	1.919	3.612
Exophthalmos	−0.316	0.223	0.156	0.729	0.471 to 1.128	2.088	1.961	3.507
PFH	−0.285	0.175	0.91	0.98	0.696 to 1.382	1.17	1.903	3.609
MRD1	−0.296	0.172	0.084	0.743	0.531 to 1.041	1.675	1.989	3.612
IOP-NCT	−0.017	0.221	0.937	0.983	0.637 to 1.516	2.346	2.082	3.623
Axial parameters
AL	0.418	0.274	0.127	1.519	0.888 to 2.600	1.201	1.694	3.031
Corvis ST parameters
Non-biomechanical
IOP(c)	−0.124	0.238	0.602	0.884	0.555 to 1.407	2.343	2.081	3.626
CCT(c)	−0.148	0.172	0.387	0.862	0.616 to 1.207	1.165	1.954	3.567
Basic parameters
A1 indices
A1 length	−0.056	0.131	0.668	0.945	0.730 to 1.223	1.094	1.906	3.642
A1 time	−0.285	0.143	0.047	0.752	0.568 to 0.996	1.261	1.913	3.61
A1 velocity	0.11	0.106	0.299	1.116	0.907 to 1.373	1.041	1.884	3.629
A1 deformation amplitude	−0.322	0.166	0.052	0.725	0.524 to 1.003	1.221	1.928	3.706
A1 deflection amplitude	−0.455	0.342	0.183	0.635	0.325 to 1.239	1.169	1.919	3.629
A1 deflection length	−0.372	0.198	0.061	0.689	0.467 to 1.017	1.194	1.941	3.722
A1 dArc length	0.267	0.164	0.102	1.306	0.948 to 1.800	1.116	1.897	3.614
A1 deflection area	−0.418	0.335	0.212	0.658	0.341 to 1.270	1.138	1.917	3.658
A2 indices
A2 length	−0.086	0.145	0.554	0.918	0.691 to 1.220	1.182	1.909	3.623
A2 time	0.217	0.116	0.061	1.243	0.990 to 1.560	1.188	1.902	3.609
A2 velocity	0.045	0.171	0.793	1.046	0.748 to 1.463	1.166	1.897	3.61
A2 deformation amplitude	0.059	0.13	0.65	1.061	0.822 to 1.368	1.163	1.906	3.619
A2 deflection amplitude	−0.125	0.198	0.53	0.883	0.599 to 1.302	1.064	1.888	3.616
A2 deflection length	0.03	0.133	0.824	1.03	0.793 to 1.338	1.085	1.894	3.626
A2 dArc length	0.138	0.199	0.486	1.148	0.778 to 1.695	1.069	1.896	3.667
A2 deflection area	−0.304	0.269	0.259	0.738	0.436 to 1.251	1.101	1.904	3.687
HC indices
HC time	0.002	0.156	0.992	1.002	0.738 to 1.359	1.36	1.935	3.611
HC deformation amplitude	0.048	0.15	0.749	1.049	0.782 to 1.407	1.152	1.895	3.624
HC deflection amplitude	0.072	0.158	0.648	1.075	0.789 to 1.463	1.152	1.896	3.613
HC deflection length	0.14	0.125	0.265	1.15	0.900 to 1.469	1.064	1.886	3.621
HC dArc length	−0.175	0.114	0.124	0.839	0.672 to 1.049	1.068	1.889	3.61
HC deflection area	0.065	0.157	0.677	1.067	0.785 to 1.451	1.109	1.891	3.617
Limit indices
WEM	0.044	0.13	0.734	1.045	0.810 to 1.348	1.12	1.896	3.65
WEM time	0.293	0.115	0.011	1.341	1.069 to 1.681	1.079	1.899	3.64
Deformation amplitude max	0.048	0.15	0.749	1.049	0.782 to 1.407	1.152	1.895	3.624
Deflection amplitude max	0.093	0.16	0.562	1.097	0.801 to 1.502	1.177	1.899	3.614
Deflection amplitude max time	−0.182	0.149	0.223	0.833	0.622 to 1.117	1.063	1.898	3.616
dArc length max	−0.158	0.126	0.21	0.854	0.666 to 1.093	1.061	1.886	3.611
Max inverse radius	0.072	0.118	0.541	1.075	0.853 to 1.355	1.134	1.902	3.63
Radius	0.061	0.146	0.679	1.063	0.797 to 1.416	1.161	1.912	3.625
Peak distance	0.127	0.133	0.342	1.135	0.874 to 1.474	1.214	1.905	3.609
Integrated parameters
bIOP	−0.137	0.183	0.456	0.872	0.609 to 1.249	1.86	1.943	3.491
SSI	0.19	0.19	0.319	1.209	0.833 to 1.755	1.222	1.919	3.629
PachySlope	0.355	0.163	0.03	1.426	1.036 to 1.963	1.11	1.899	3.628
DA ratio max (1 mm)	0.234	0.154	0.13	1.263	0.934 to 1.710	1.177	1.92	3.675
DA ratio max (2 mm)	0.217	0.135	0.108	1.242	0.954 to 1.618	1.128	1.896	3.644
ARTh	−0.475	0.151	0.002	0.622	0.462 to 0.836	1.096	1.898	3.625
Integrated radius	0.243	0.131	0.063	1.275	0.987 to 1.648	1.241	1.911	3.609
SP-A1	−0.126	0.146	0.387	0.882	0.663 to 1.173	1.165	1.906	3.63
CBI	−0.136	0.087	0.119	0.873	0.735 to 1.036	1.267	1.916	3.615
Corneal morphological variables
Corneal anterior surface
Kmax	0.133	0.133	0.315	1.143	0.881 to 1.483	1.077	1.891	3.613
Anterior flat K	0.074	0.163	0.652	1.076	0.782 to 1.481	1.085	1.895	3.666
Anterior steep K	0.59	0.191	0.002	1.803	1.241 to 2.621	1.271	1.935	3.612
Anterior mean K	0.43	0.182	0.018	1.537	1.076 to 2.196	1.145	1.907	3.618
Anterior astigmatism	0.394	0.154	0.01	1.483	1.097 to 2.003	1.253	1.93	3.667
Anterior Q value	0.172	0.136	0.204	1.188	0.911 to 1.550	1.103	1.902	3.626
Corneal posterior surface
Posterior flat K	−0.254	0.12	0.034	0.776	0.614 to 0.981	1.278	1.923	3.612
Posterior steep K	−0.248	0.136	0.068	0.78	0.597 to 1.019	1.368	1.956	3.661
Posterior mean K	−0.218	0.118	0.065	0.804	0.638 to 1.013	1.231	1.914	3.64
Posterior astigmatism	0.276	0.162	0.088	1.317	0.959 to 1.810	1.068	1.89	3.608
Posterior Q value	−0.244	0.135	0.071	0.783	0.601 to 1.021	1.278	1.946	3.725
BAD normalized indices
Df	−0.120	0.163	0.464	0.887	0.644 to 1.222	1.255	1.934	3.658
Db	0.223	0.167	0.182	1.25	0.901 to 1.732	1.122	1.902	3.612
Dp	0.335	0.135	0.013	1.398	1.073 to 1.822	1.103	1.902	3.639
Dt	0.377	0.112	< 0.001	1.458	1.170 to 1.816	1.084	1.89	3.612
Da	0.117	0.176	0.507	1.124	0.796 to 1.588	1.138	1.903	3.652
BAD-D	0.12	0.165	0.467	1.127	0.816 to 1.558	1.136	1.904	3.63
Anterior corneal irregularity indices
ISV	−0.034	0.138	0.807	0.967	0.738 to 1.267	1.2	1.913	3.652
IVA	0.183	0.111	0.1	1.201	0.966 to 1.494	1.249	1.937	3.743
IHA	−0.010	0.146	0.944	0.99	0.744 to 1.318	1.162	1.906	3.681
IHD	−0.137	0.107	0.202	0.872	0.706 to 1.076	1.179	1.914	3.636
Rmin	−0.002	0.115	0.988	0.998	0.797 to 1.250	1.069	1.889	3.617
Pachymetry-based indices
ARTmax	−0.116	0.177	0.511	0.89	0.630 to 1.259	1.139	1.903	3.652
CCT(p)	−0.056	0.157	0.721	0.945	0.695 to 1.287	1.156	1.899	3.614
Anterior chamber indices
Internal ACD	0.327	0.13	0.012	1.386	1.073 to 1.790	1.212	1.914	3.639
Corneal volumetric parameters
CV (10-mm zone)	−0.276	0.138	0.045	0.759	0.579 to 0.994	1.103	1.901	3.648
A1 = first applanation; A2 = second applanation; AL = axial length; ARTh = Ambrósio’s relational thickness (horizontal); ARTmax = Ambrósio relational thickness maximum; BAD-D = Belin/Ambrósio Display D index; bIOP = biomechanically corrected intraocular pressure; CAS = Clinical Activity Score; CBI = Corvis biomechanical index; CCT(c) = central corneal thickness (Corvis ST); CCT(p) = central corne…
